# Supplementary material for: Analysis of Lung Microbiome in COVID-19 Patients during Time of Hospitalization
Source: Pathogens. 2023 Jul 17;12(7):944. doi: 10.3390/pathogens12070944 (PMC10386632; doi:10.3390/pathogens12070944)
Supplement: Supplementary file 1 [file pathogens-12-00944-s001.zip]

Archive with 4 entries (4 files):
- Supplementary Figure S1.tif
- Supplementary Table S1.xlsx
- Supplementary Table S2.xlsx
- Supplementary Table S3.xlsx
