# Supplementary material for: Analysis of Lung Microbiome in COVID-19 Patients during Time of Hospitalization
Source: Pathogens. 2023 Jul 17;12(7):944. doi: 10.3390/pathogens12070944 (PMC10386632; doi:10.3390/pathogens12070944)
Supplement: Supplementary file 1 [file pathogens-12-00944-s001.zip › Supplementary Table S1.xlsx]

## Sheet: Supplementary Table 1 
Supplementary Table 1: Detailed clinical information of 64 subjects in this study.
				Chronic medical illness										Clinical course							Treatment							Clinical indicators
PatientID	Group	Gender	Age	Comorbidities	Hypertension	Diabetes	Hyperlipidemia	Coronary_artery_disease	Chronic_lung_disease	Cancer	Pulrnonary_tuberculosis	HIV_infection	HBV_infection	Date of sample collection	Date of symptom onset	Date of admission to hospital	Date of admission to ICU	Date of discharge from ICU	Date of key clinical outcomes	Clinical outcome	Oxygen support	Non-invasive ventilation	Invasive ventilation	ECMO	Antiviral treatment	Antibiotic treatment	Antifungal treatment	WBC	HGB	PLT	NEUT	LYMPH	NWR	NLR	PCT	IL-6	ALT	AST	Cre	LDH	CRP	SAA	DD
S19	COVID_19	Male	70	yes	yes	no	no	yes	no	no	no	no	no	2020-02-24	2020-01-24	2020-01-29	2020-02-03		2020-02-27	Died	yes	yes	yes	no	yes	yes	no	1.61	85.2	28	1.42	0.1	88.2	14.2	11.24	3513	13	20	99.1	216	561.8	113.89	1163
S20	COVID_19	Male	74	no	no	no	no	no	no	no	no	no	no	2020-02-11	2020-01-22	2020-02-05	2020-02-10		2020-03-11	Died	yes	yes	yes	no	yes	yes	yes	7.13	114.1	62	6.86	0.16	96.2	42.875	0.43	49.66	63	58	113	737	87	165.7	35171
S1	COVID_19	Male	54	yes	yes	no	yes	no	no	no	no	no	no	2020-02-14	2020-01-17	2020-01-17	2020-01-27	2020-02-17	2020-03-03	Alive	yes	no	yes	no	no	yes	no	7.29	88.4	190	5.7	0.92	78.1	6.19565	0.21	29.39	492	388	137		81.6		650
S2	COVID_19	Female	65	no	no	no	no	no	no	no	no	no	no	2020-02-24	2020-01-31	2020-02-10			2020-02-21	Alive	yes	yes	no	no	yes	yes	no	4.06	101	287	2.75	0.86	67.9	3.19767	0.04	25.3	43	28	51.4	243	59.7	169.6	358
S3	COVID_19	Female	33	no	no	no	no	no	no	no	no	no	no	2020-02-24	2020-02-11	2020-02-13			2020-02-18	Alive	no	no	no	no	yes	yes	no	2.56	136	146	1.24	1.06	48.6	1.16981	0.04	123	13	21	50.5	201	3.2	37.27	143
S4	COVID_19	Male	45	no	no	no	no	no	no	no	no	no	no	2020-02-18	2020-02-08	2020-02-17	2020-02-17		2020-03-11	Alive	yes	yes	yes	no	no	yes	no	32.83	158	201	29.4	0.42	89.5	70	0.16		187	142	95.7	713	3.19		7840
S21	COVID_19	Male	59	yes	yes	no	no	no	no	no	no	no	yes	2020-02-18	2019-12-16	2019-12-30	2020-01-15		2020-02-21	Died	yes	yes	yes	no	yes	yes	yes	36.65	81.5	148	35.17	0.38	96	92.5526	26.17	321.4	21	36	76.4		234.94		2925
S22	COVID_19	Male	95	yes	yes	no	no	no	no	no	no	no	no	2020-02-19	2019-09-21	2020-01-21	2020-01-21		2020-04-13	Died	yes	no	yes	no	no	yes	yes	6.91	91.1	177	5.22	0.76	75.6	6.86842	0.04
S5	COVID_19	Male	87	yes	no	yes	no	no	no	no	no	no	no	2020-02-19	2020-01-29	2020-02-08	2020-02-09		2020-03-12	Alive	yes	yes	yes	no	yes	yes	yes	14.92	122	77	14.06	0.43	94.2	32.6977	0.23	26.86	19	21	80.1				11998
S6	COVID_19	Female	62	yes	no	yes	no	yes	no	no	no	no	no	2020-02-19	2020-01-23	2020-01-31	2020-02-10		2020-03-12	Alive	yes	yes	yes	yes	yes	yes	yes	17.86	69.7	101	16.4	0.68	91.8	24.1176	0.28	23.82	18	14	45.6				6575
S23	COVID_19	Female	69	yes	no	no	no	yes	no	no	no	no	no	2020-02-20	2020-01-17	2020-01-20	2020-01-24		2020-03-10	Died	yes	yes	yes	yes	yes	yes	yes	6.1	65.7	32	5.69	0.26	93.3	21.8846	0.82	137.8				521		133.71
S7	COVID_19	Male	72	yes	yes	no	no	yes	no	no	no	no	no	2020-02-20	2020-02-13	2020-01-16			2020-04-14	Alive	no	no	no	no	yes	yes	no	4.61	91.5	196	3.31	0.62	71.8	5.33871	0.33	17.62	12	20	86.6	164	35.8	218.61	488
S29	COVID_19	Male	87	yes	yes	no	no	no	no	yes	no	no	no	2020-02-21	2020-01-25	2020-02-04	2020-02-04		2020-03-09	Died	yes	yes	yes	no	yes	yes	yes	8.36	107.5	65	7.89	0.25	94.4	31.56	0.89	19.35				246		216.56	386
S35	COVID_19	Male	61	yes	no	no	no	no	no	no	yes	no	no	2020-02-22	2020-01-24	2020-01-31	2020-02-06		2020-03-12	Alive	yes	yes	yes	no	yes	yes	yes	13.65	123.3	254	11.8	0.54	86.4	21.8519	0.04	19.67
S8	COVID_19	Male	55	yes	no	yes	no	no	no	no	no	no	no	2020-02-21	2020-01-21	2020-02-01	2020-02-21		2020-03-13	Alive	yes	no	yes	yes	no	yes	yes	21.99	92	154	20.26	0.56	92.3	36.1786	0.17	13.37	41	58	148.4	875	16.75		624
S9	COVID_19	Female	53	no	no	no	no	no	no	no	no	no	no	2020-02-24	2020-01-31	2020-01-27	2020-02-24		2020-03-12	Alive	yes	yes	yes	no	yes	yes	yes	2.42	104	64	2.22	0.16	91.7	13.875	0.78	5001	25	40	45.6	413	168.22		901
S24	COVID_19	Male	66	no	no	no	no	no	no	no	no	no	no	2020-02-17	2020-01-24	2020-01-30	2020-02-01		2020-02-22	Died	yes	yes	yes	no	yes	yes	no	8.66	129.3	44	8.44	0.07	97.5	120.571	0.11	1186	33	24	54.3				3285
P11	Non_COVID_19	Male	67	yes	yes	no	no	no	yes	no	no	no	no	2020-05-15	2020-05-04	2020-05-04	2020-05-12		2020-06-11	Died	yes	yes	yes	no	no	yes	yes	11.54	115.3	205	10.14	0.5	87.9	20.28	0.31	9.16							326
P1	Non_COVID_19	Female	89	yes	yes	yes	no	yes	no	no	no	no	no	2020-05-24	2020-03-26	2020-04-26	2020-05-08	2020-06-01	2020-06-01	Alive	yes	yes	yes	no	no	yes	yes	7.1	74	61	5	1.2	70.1	4.16667	6.3	899.8	4	11	85.5
P2	Non_COVID_19	Male	56	yes	no	no	no	no	no	no	no	no	yes	2020-05-26	2020-04-24	2020-05-24	2020-05-24	2020-06-06	2020-06-15	Alive	yes	yes	yes	yes	no	yes	no	9.5	104	214	8.1	0.9	85.3	9	1.29	5.54	82	60	77.9	415	96.3	161.07	1115
P3	Non_COVID_19	Female	64	yes	yes	yes	no	no	no	no	no	no	no	2020-06-04	2020-05-15	2020-05-31			2020-06-12	Alive	no	no	no	no	no	yes	no	8.2	115	256	7	0.8	84.5	8.75	0.12	16.95	29	29	51.5	39	122	148.62	235
P12	Non_COVID_19	Male	67	yes	yes	no	no	no	yes	no	no	no	no	2020-06-09	2020-05-26	2020-05-27	2020-05-29		2020-07-22	Died	yes	no	yes	no	yes	yes	no	16.2	111	64	15.4	0.2	95	77	0.67	24.73			124.9				688
P4	Non_COVID_19	Male	50	yes	no	no	no	no	no	no	no	yes	yes	2020-06-13	2020-04-12	2020-06-12			2020-06-15	Alive	no	no	no	no	yes	yes	no	2.9	81	33	1.4	1	47.4	1.4	0.04	22.71	47	102	83.1	375	5.9	2.12	2867
P6	Non_COVID_19	Male	63	yes	yes	no	no	no	no	no	no	no	no	2020-06-16	2020-06-10	2020-06-10	2020-06-10		2020-06-28	Alive	yes	no	yes	no	no	yes	no	4.7	98	137	4.2	0.2	89.2	21	1.77	13.09
P5	Non_COVID_19	Male	71	yes	yes	yes	no	no	no	no	no	no	no	2020-06-16	2020-06-06	2020-06-08	2020-06-08	2020-06-22	2020-06-30	Alive	yes	no	yes	no	no	yes	yes	7	144	208	6.3	0.4	89.7	15.75	0.66	4.24	28	45	169.5				2651
P13	Non_COVID_19	Male	71	yes	no	no	no	no	no	yes	no	no	no	2020-06-17	2020-04-03	2020-06-03	2020-06-16		2020-07-09	Died	yes	no	yes	no	no	yes	yes	26.01	95	25	23.29	2.26	89.5	10.3053	0.24	26.58	103	178	118.6	1001			18581
P14	Non_COVID_19	Male	88	yes	no	yes	no	no	no	no	yes	no	no	2020-06-17	2020-06-13	2020-06-15	2020-06-15		2020-06-28	Died	yes	yes	yes	no	no	yes	yes	11.5	130	183	10.9	0.1	95.4	109	22.12	958.2							5817
P7	Non_COVID_19	Female	37	no	no	no	no	no	no	no	no	no	no	2020-06-21	2020-05-26	2020-06-10	2020-06-20	2020-07-02	2020-07-31	Alive	yes	no	yes	no	no	yes	no	13.37	87	240	11.98	0.35	89.6	34.2286	0.25	532.7	13	14	52.8	283			1613
P8	Non_COVID_19	Female	56	yes	no	no	no	no	no	no	no	yes	no	2020-06-23	2020-01-30	2020-06-18			2020-06-25	Alive	no	no	no	no	no	yes	no	5.7	116	308	3.1	2.1	54.6	1.47619	0.04	5.48	19	21	42.7		8.8	5.99	67
P15	Non_COVID_19	Male	71	yes	no	no	no	no	no	yes	no	no	no	2020-07-05	2020-04-03	2020-06-03	2020-06-16		2020-07-09	Died	yes	no	yes	no	no	yes	yes	26.5	85	70	23.1	1.7	87.4	13.5882	1.33	440.8	62	109	118
P25	Non_COVID_19	Male	67	no	no	no	no	no	no	no	no	no	no	2020-07-17	2020-07-11	2020-07-14			2020-07-28	Alive	yes	yes	no	no	no	yes	no	7.6	120	196	4.3	1.8	56.3	2.38889			45	24	84.4		63.4	180.75	675
P22	Non_COVID_19	Male	47	no	no	no	no	no	no	no	no	no	no	2020-07-18	2020-05-05	2020-07-14			2020-07-23	Alive	no	no	no	no	no	yes	no	5.11	154.8	192	3.24	1.35	63.4	2.4	0.04	1.6	35	21	75	152	1.7	7.01	49
P9	Non_COVID_19	Male	56	yes	yes	no	no	yes	no	no	no	no	no	2020-07-20	2020-06-06	2020-06-13	2020-07-08		2020-07-23	Alive	yes	no	yes	no	no	yes	yes	5.5	59	117	4.9	0.3	88.9	16.3333	7.14	87.64	6	92	170.4				7780
P24	Non_COVID_19	Male	33	yes	no	no	no	no	no	no	no	yes	no	2020-07-22	2020-07-09	2020-07-16			2020-08-02	Alive	no	no	no	no	no	yes	no	5.94	122.5	218	3.97	0.68	66.8	5.83824	0.04		24	30	82.4		17.9	56.29	106
P18	Non_COVID_19	Female	27	no	no	no	no	no	no	no	no	no	no	2020-07-30	2020-06-26	2020-07-26			2020-08-14	Alive	no	no	no	no	no	yes	yes	11.19	129.5	253	5.15	1.53	46	3.36601	0.04		11	14	59.1				140
P21	Non_COVID_19	Male	57	yes	no	yes	no	no	no	no	yes	no	no	2020-08-04	2020-07-24	2020-07-31			2020-08-04	Alive	no	no	no	no	no	yes	no	9.8	149	288	6	2.4	61.5	2.5	0.04		16	19	127.1		7.4	5.81	274
P16	Non_COVID_19	Male	72	yes	yes	no	no	no	no	no	no	no	no	2020-08-04	2020-07-31	2020-08-01			2020-08-25	Alive	no	no	no	no	no	yes	no	11.9	106	134	10	0.7	84.1	14.2857	5.94	276.9	23	23	82.7		282.5	162.91
P26	Non_COVID_19	Female	55	yes	no	no	no	no	no	yes	no	no	no	2020-08-05	2020-07-12	2020-08-01			2020-08-19	Alive	no	no	no	no	no	yes	yes	3.7	103	165	2.7	0.5	73.2	5.4	0.04		9	17	54.9				252
P10	Non_COVID_19	Male	87	yes	yes	no	no	no	no	no	no	no	no	2020-08-08	2020-07-24	2020-08-07	2020-08-07		2020-08-22	Died	yes	yes	yes	no	no	yes	no	11.8	142	356	9.9	1	83.7	9.9	0.04	37.17	8	16	62.1	149	41.5	90.11	392
P19	Non_COVID_19	Male	41	no	no	no	no	no	no	no	no	no	no	2020-08-11	2020-08-01	2020-08-06			2020-08-21	Alive	no	no	no	no	no	yes	yes	2.9	120	184	1.5	1.2	51.2	1.25			45	22	82.1	137	6.2	31.98	39
P20	Non_COVID_19	Male	24	no	no	no	no	no	no	no	no	no	no	2020-08-14	2020-08-01	2020-08-11			2020-08-14	Alive	no	no	no	no	no	yes	no	7	148	193	4.4	1.7	63	2.58824			16	15	79.8		2.2	7.17	16
P17	Non_COVID_19	Male	26	yes	yes	no	no	no	no	no	no	no	no	2020-08-14	2020-08-04	2020-08-11			2020-08-26	Alive	yes	yes	no	no	yes	yes	no	6.72	99	145	6.49	0.14	96.6	46.3571	22	22.85	20	54	152.9	761			9549
P23	Non_COVID_19	Female	39	yes	no	no	no	no	no	yes	no	no	no	2020-08-14	2020-08-02	2020-08-12			2020-08-17	Alive	no	no	no	no	no	yes	no	28.37		320	26.11	0.48	92	54.3958	5.71	175.1
S10	COVID_19	Male	31	yes	no	no	no	yes	no	no	no	no	no	2020-02-14	2020-01-25	2020-02-04	2020-02-05		2020-03-12	Alive	yes	no	yes	yes	no	yes	yes	21.68	108.9	115	19.97	1.03	92.1	19.3883	0.22		151	155	50.1				499
S31	COVID_19	Male	31	yes	no	no	no	yes	no	no	no	no	no	2020-02-20	2020-01-25	2020-02-04	2020-02-05		2020-03-12	Alive	yes	no	yes	yes	no	yes	yes	14.42	76	130	12.72	0.88	88.1	14.4545	0.26	35.22	55	87	51.8	616		160.23	410
S32	COVID_19	Male	31	yes	no	no	no	yes	no	no	no	no	no	2020-02-22	2020-01-25	2020-02-04	2020-02-05		2020-03-12	Alive	yes	no	yes	yes	no	yes	yes	11.9	77.9	172	10.23	0.92	86	11.1196	0.23	36.12	40	71	48.7				481
S11	COVID_19	Male	61	yes	no	no	no	no	no	no	yes	no	no	2020-02-12	2020-01-24	2020-01-31	2020-02-06		2020-03-12	Alive	yes	yes	yes	no	yes	yes	yes	16.05	114.6	236	14.56	0.73	90.7	19.9452	1.66	74.84	28	33	48.2				11350
S36	COVID_19	Male	61	yes	no	no	no	no	no	no	yes	no	no	2020-02-27	2020-01-24	2020-01-31	2020-02-06		2020-03-12	Alive	yes	yes	yes	no	yes	yes	yes	21.6	109.5	334	19.28	0.87	89.3	22.1609	0.07	6.27
S37	COVID_19	Male	61	yes	no	no	no	no	no	no	yes	no	no	2020-02-15	2020-01-24	2020-01-31	2020-02-06		2020-03-12	Alive	yes	yes	yes	no	yes	yes	yes	8.59	97.8	174	7.94	0.37	92.3	21.4595	0.7		30	36	57.3				2082
S12	COVID_19	Male	55	yes	no	yes	no	no	no	no	no	no	no	2020-02-26	2020-01-21	2020-02-01	2020-02-21		2020-03-13	Alive	yes	no	yes	yes	no	yes	yes	33.55	86.1	66	32.74	0.3	97.6	109.133	0.59		25	25	76.5				489
S13	COVID_19	Male	55	yes	no	yes	no	no	no	no	no	no	no	2020-02-26	2020-01-21	2020-02-01	2020-02-21		2020-03-13	Alive	yes	no	yes	yes	no	yes	yes	19	65.1	62	18.13	0.34	95.4	53.3235	0.66	184.7	67	41	67.5		216.4		426
S27	COVID_19	Male	74	no	no	no	no	no	no	no	no	no	no	2020-02-26	2020-01-22	2020-02-05	2020-02-10		2020-03-11	Died	yes	yes	yes	no	yes	yes	yes	10.59	111	97	9.64	0.61	91	15.8033	0.5	20.99	18	47	192.3	830		32.54	2830
S14	COVID_19	Male	54	yes	yes	no	yes	no	no	no	no	no	no	2020-02-25	2020-01-17	2020-01-17	2020-01-27	2020-02-17	2020-03-03	Alive	yes	no	yes	no	no	yes	no	6.16	66.3	200	4.64	0.79	75.3	5.87342	0.11		85	58	73		95.9	191.09	2339
S25	COVID_19	Male	87	yes	yes	no	no	no	no	yes	no	no	no	2020-02-17	2020-01-25	2020-02-04	2020-02-04		2020-03-09	Died	yes	yes	yes	no	yes	yes	yes	9.71	130.6	131	9.2	0.25	94.7	36.8	0.41	46.74	4	16	148.2
S15	COVID_19	Male	87	yes	no	yes	no	no	no	no	no	no	no	2020-03-03	2020-01-29	2020-02-08	2020-02-09		2020-03-12	Alive	yes	yes	yes	no	yes	yes	yes	16.94	110.3	255	15.85	0.41	93.6	38.6585	0.06	23.21	21	17	53.1		9.57
S26	COVID_19	Female	69	yes	no	no	no	yes	no	no	no	no	no	2020-03-04	2020-01-17	2020-01-20	2020-01-24		2020-03-10	Died	yes	yes	yes	yes	yes	yes	yes	11.63	83.6	128	10.22	0.98	87.8	10.4286	2.68		53	32	86.9		255.97
S16	COVID_19	Female	53	no	no	no	no	no	no	no	no	no	no	2020-03-04	2020-01-31	2020-01-27	2020-02-24		2020-03-12	Alive	yes	yes	yes	no	yes	yes	yes	7.85	85.3	121	7.48	0.16	95.4	46.75	0.05	17.07	35	40	40.3		31.26
S38	COVID_19	Male	61	yes	no	no	no	no	no	no	yes	no	no	2020-03-05	2020-01-24	2020-01-31	2020-02-06		2020-03-12	Alive	yes	yes	yes	no	yes	yes	yes	14.52	88	149	13.32	0.48	91.7	27.75	0.07								1029
S30	COVID_19	Male	87	yes	yes	no	no	no	no	yes	no	no	no	2020-03-05	2020-01-25	2020-02-04	2020-02-04		2020-03-09	Died	yes	yes	yes	no	yes	yes	yes	17.87	72.3	229	17.04	0.29	95.4	58.7586	2.3	127.8			78.9
S33	COVID_19	Male	31	yes	no	no	no	yes	no	no	no	no	no	2020-03-07	2020-01-25	2020-02-04	2020-02-05		2020-03-12	Alive	yes	no	yes	yes	no	yes	yes	11.92	101.4	471	9.41	1.34	78.9	7.02239	0.19								1126
S34	COVID_19	Male	31	yes	no	no	no	yes	no	no	no	no	no	2020-03-11	2020-01-25	2020-02-04	2020-02-05		2020-03-12	Alive	yes	no	yes	yes	no	yes	yes	15.92	105	463	13.14	1.19	82.6	11.042	0.17	32.1
S17	COVID_19	Female	62	yes	no	yes	no	yes	no	no	no	no	no	2020-03-06	2020-01-23	2020-01-31	2020-02-10		2020-03-12	Alive	yes	yes	yes	yes	yes	yes	yes	20.03	72	154	18.58	0.61	92.8	30.459	0.27	34.01			45.3
S18	COVID_19	Female	62	yes	no	yes	no	yes	no	no	no	no	no	2020-03-08	2020-01-23	2020-01-31	2020-02-10		2020-03-12	Alive	yes	yes	yes	yes	yes	yes	yes	16.51	108.4	202	15.42	0.47	93.4	32.8085	0.21		27	20	41.6
S28	COVID_19	Male	74	no	no	no	no	no	no	no	no	no	no	2020-03-06	2020-01-22	2020-02-05	2020-02-10		2020-03-11	Died	yes	yes	yes	no	yes	yes	yes	3.69	67.3	39	3.46	0.2	93.8	17.3	2.33	1059	22	45	39.8	400		38.16	580
