# Supplementary material for: Analysis of Lung Microbiome in COVID-19 Patients during Time of Hospitalization
Source: Pathogens. 2023 Jul 17;12(7):944. doi: 10.3390/pathogens12070944 (PMC10386632; doi:10.3390/pathogens12070944)
Supplement: Supplementary file 1 [file pathogens-12-00944-s001.zip › Supplementary Table S2.xlsx]

## Sheet: Supplementary Table 2
Supplementary Table 2: List of 64 clinical specimens and accession numbers of sequence data used in this study.
Sample_name	SampleType	Biosample_accession	Bioproject_accession	Date of sample collection	PatientID	Group	Gender	Age	Comorbidities	Clinical outcome	Clinical_status	Days_hospital_stay_sampling	Days_ICU_stay_sampling	Type_of_oxygen_support_sampling	Oxygen_support_previously_sampling	Antibiotic_treatment_previously_sampling	Antifungal_treatment_previously_sampling	Antiviral_treatment_previously_sampling	Oxygen_support_ongoing_sampling	Antibiotic_treatment_ongoing_sampling	Antifungal_treatment_ongoing_sampling	Antiviral_treatment_ongoing_sampling
S-19	Sputum	SAMN18647744	PRJNA720304	2020-02-24	S19	COVID_19	Male	70	yes	Died	Critical	26	21	Invasive mechanical ventilation	yes	yes	no	yes	yes	yes	no	yes
S-20	Sputum	SAMN18647745	PRJNA720304	2020-02-11	S20	COVID_19	Male	74	no	Died	Critical	6	1	Non-invasive ventilation	yes	yes	no	yes	yes	yes	no	yes
S-1	Sputum	SAMN18647726	PRJNA720304	2020-02-14	S1	COVID_19	Male	54	yes	Alive	Critical	28	18	Invasive mechanical ventilation	yes	yes	no	no	yes	yes	no	no
S-2	Sputum	SAMN18647727	PRJNA720304	2020-02-24	S2	COVID_19	Female	65	no	Alive	Recovered	14	0	Non-invasive ventilation	yes	yes	no	yes	yes	yes	no	yes
S-3	Sputum	SAMN18647728	PRJNA720304	2020-02-24	S3	COVID_19	Female	33	no	Alive	Recovered	11	0	no	no	yes	no	yes	no	yes	no	yes
S-4	Sputum	SAMN18647729	PRJNA720304	2020-02-18	S4	COVID_19	Male	45	no	Alive	Critical	1	1	Invasive mechanical ventilation	yes	yes	no	no	yes	yes	no	no
S-21	Sputum	SAMN18647746	PRJNA720304	2020-02-18	S21	COVID_19	Male	59	yes	Died	Critical	50	34	Invasive mechanical ventilation	yes	yes	no	yes	yes	yes	yes	no
S-22	Sputum	SAMN18647747	PRJNA720304	2020-02-19	S22	COVID_19	Male	95	yes	Died	Severe	29	29	Invasive mechanical ventilation	yes	yes	no	no	yes	yes	no	no
S-5	Sputum	SAMN18647730	PRJNA720304	2020-02-19	S5	COVID_19	Male	87	yes	Alive	Severe	11	10	Invasive mechanical ventilation	yes	yes	no	yes	yes	yes	no	yes
S-6	Sputum	SAMN18647731	PRJNA720304	2020-02-19	S6	COVID_19	Female	62	yes	Alive	Critical	19	9	VV-ECOM	yes	yes	no	yes	yes	yes	no	no
S-23	Sputum	SAMN18647748	PRJNA720304	2020-02-20	S23	COVID_19	Female	69	yes	Died	Critical	31	27	VV-ECOM	yes	yes	yes	yes	yes	yes	no	yes
S-7	Sputum	SAMN18647732	PRJNA720304	2020-02-20	S7	COVID_19	Male	72	yes	Alive	Mild	35	0	no	no	yes	no	yes	no	yes	no	yes
S--29	Sputum	SAMN18647754	PRJNA720304	2020-02-21	S29	COVID_19	Male	87	yes	Died	Severe	17	17	Invasive mechanical ventilation	yes	yes	no	yes	yes	yes	no	yes
S-35	Sputum	SAMN18647760	PRJNA720304	2020-02-22	S35	COVID_19	Male	61	yes	Alive	Severe	22	16	Invasive mechanical ventilation	yes	yes	yes	yes	yes	yes	yes	no
S-8	Sputum	SAMN18647733	PRJNA720304	2020-02-21	S8	COVID_19	Male	55	yes	Alive	Critical	20	0	Invasive mechanical ventilation	yes	yes	no	no	yes	yes	no	no
S-9	Sputum	SAMN18647734	PRJNA720304	2020-02-24	S9	COVID_19	Female	53	no	Alive	Critical	28	0	Non-invasive ventilation	yes	yes	no	yes	yes	yes	no	yes
S-24	Sputum	SAMN18647749	PRJNA720304	2020-02-17	S24	COVID_19	Male	66	no	Died	Critical	18	16	Invasive mechanical ventilation	yes	yes	no	yes	yes	yes	no	no
P-11	BALF	SAMN18647721	PRJNA720304	2020-05-15	P11	Non_COVID_19	Male	67	yes	Died	Critical	11	3	Non-invasive ventilation	yes	yes	no	no	yes	yes	no	no
P-1	Sputum	SAMN18647711	PRJNA720304	2020-05-24	P1	Non_COVID_19	Female	89	yes	Alive	Critical	28	16	Invasive mechanical ventilation	yes	yes	yes	no	yes	yes	yes	no
P-2	BALF	SAMN18647712	PRJNA720304	2020-05-26	P2	Non_COVID_19	Male	56	yes	Alive	Severe	2	2	VV-ECOM	yes	yes	no	no	yes	yes	no	no
P-3	Sputum	SAMN18647713	PRJNA720304	2020-06-04	P3	Non_COVID_19	Female	64	yes	Alive	Severe	4	0	no	no	yes	no	no	no	yes	no	no
P-12	BALF	SAMN18647722	PRJNA720304	2020-06-09	P12	Non_COVID_19	Male	67	yes	Died	Critical	13	11	Invasive mechanical ventilation	yes	yes	no	yes	yes	yes	no	no
P-4	Sputum	SAMN18647714	PRJNA720304	2020-06-13	P4	Non_COVID_19	Male	50	yes	Alive	Critical	1	0	no	no	yes	no	yes	no	yes	no	yes
P-6	Sputum	SAMN18647716	PRJNA720304	2020-06-16	P6	Non_COVID_19	Male	63	yes	Alive	Severe	6	6	Invasive mechanical ventilation	yes	yes	no	no	yes	yes	no	no
P-5	Sputum	SAMN18647715	PRJNA720304	2020-06-16	P5	Non_COVID_19	Male	71	yes	Alive	Severe	8	8	Invasive mechanical ventilation	yes	yes	yes	no	yes	yes	yes	no
P-13	Sputum	SAMN18647723	PRJNA720304	2020-06-17	P13	Non_COVID_19	Male	71	yes	Died	Critical	14	1	Invasive mechanical ventilation	yes	yes	no	no	yes	yes	no	no
P-14	Sputum	SAMN18647724	PRJNA720304	2020-06-17	P14	Non_COVID_19	Male	88	yes	Died	Critical	2	2	Non-invasive ventilation	yes	yes	no	no	yes	yes	no	no
P-7	Sputum	SAMN18647717	PRJNA720304	2020-06-21	P7	Non_COVID_19	Female	37	no	Alive	Severe	11	1	Invasive mechanical ventilation	yes	yes	no	no	yes	yes	no	no
P-8	BALF	SAMN18647718	PRJNA720304	2020-06-23	P8	Non_COVID_19	Female	56	yes	Alive	Mild	5	0	no	no	yes	no	no	no	yes	no	no
P-15	BALF	SAMN18647725	PRJNA720304	2020-07-05	P15	Non_COVID_19	Male	71	yes	Died	Critical	32	19	Invasive mechanical ventilation	yes	yes	yes	no	yes	yes	yes	no
P-25	Sputum	SAMN18647773	PRJNA720304	2020-07-17	P25	Non_COVID_19	Male	67	no	Alive	Mild	3	0	no	no	yes	no	no	no	yes	no	no
P-22	BALF	SAMN18647770	PRJNA720304	2020-07-18	P22	Non_COVID_19	Male	47	no	Alive	Mild	4	0	no	no	yes	no	no	no	yes	no	no
P-9	BALF	SAMN18647719	PRJNA720304	2020-07-20	P9	Non_COVID_19	Male	56	yes	Alive	Severe	37	12	Invasive mechanical ventilation	yes	yes	yes	no	yes	yes	yes	no
P-24	BALF	SAMN18647772	PRJNA720304	2020-07-22	P24	Non_COVID_19	Male	33	yes	Alive	Mild	6	0	no	no	yes	no	no	no	yes	no	no
P-18	Sputum	SAMN18647766	PRJNA720304	2020-07-30	P18	Non_COVID_19	Female	27	no	Alive	Mild	4	0	no	no	yes	no	no	no	yes	no	no
P-21	Sputum	SAMN18647769	PRJNA720304	2020-08-04	P21	Non_COVID_19	Male	57	yes	Alive	Mild	4	0	no	no	yes	no	no	no	yes	no	no
P-16	Sputum	SAMN18647764	PRJNA720304	2020-08-04	P16	Non_COVID_19	Male	72	yes	Alive	Mild	3	0	no	no	yes	no	no	no	yes	no	no
P-26	BALF	SAMN18647774	PRJNA720304	2020-08-05	P26	Non_COVID_19	Female	55	yes	Alive	Mild	4	0	no	no	yes	no	no	no	yes	no	no
P-10	BALF	SAMN18647720	PRJNA720304	2020-08-08	P10	Non_COVID_19	Male	87	yes	Died	Severe	1	1	Non-invasive ventilation	yes	yes	no	no	yes	yes	no	no
P-19	BALF	SAMN18647767	PRJNA720304	2020-08-11	P19	Non_COVID_19	Male	41	no	Alive	Mild	5	0	no	no	yes	no	no	no	yes	no	no
P-20	BALF	SAMN18647768	PRJNA720304	2020-08-14	P20	Non_COVID_19	Male	24	no	Alive	Mild	3	0	no	no	yes	no	no	no	yes	no	no
P-17	BALF	SAMN18647765	PRJNA720304	2020-08-14	P17	Non_COVID_19	Male	26	yes	Alive	Severe	3	0	Non-invasive ventilation	yes	yes	no	yes	yes	yes	no	yes
P-23	BALF	SAMN18647771	PRJNA720304	2020-08-14	P23	Non_COVID_19	Female	39	yes	Alive	Severe	2	0	no	no	yes	no	no	no	yes	no	no
S-10	Sputum	SAMN18647735	PRJNA720304	2020-02-14	S10	COVID_19	Male	31	yes	Alive	Critical	10	9	VV-ECOM	yes	yes	no	no	yes	yes	no	no
S-31	Sputum	SAMN18647756	PRJNA720304	2020-02-20	S31	COVID_19	Male	31	yes	Alive	Critical	16	15	Invasive mechanical ventilation	yes	yes	no	no	yes	yes	no	no
S-32	Sputum	SAMN18647757	PRJNA720304	2020-02-22	S32	COVID_19	Male	31	yes	Alive	Critical	18	17	Invasive mechanical ventilation	yes	yes	yes	no	yes	yes	yes	no
S-11	Sputum	SAMN18647736	PRJNA720304	2020-02-12	S11	COVID_19	Male	61	yes	Alive	Severe	12	6	Invasive mechanical ventilation	yes	yes	no	yes	yes	yes	no	yes
S-36	Sputum	SAMN18647761	PRJNA720304	2020-02-27	S36	COVID_19	Male	61	yes	Alive	Critical	27	21	Invasive mechanical ventilation	yes	yes	no	yes	yes	yes	yes	no
S-37	Sputum	SAMN18647762	PRJNA720304	2020-02-15	S37	COVID_19	Male	61	yes	Alive	Severe	15	9	Invasive mechanical ventilation	yes	yes	no	yes	yes	yes	no	yes
S-12	Sputum	SAMN18647737	PRJNA720304	2020-02-26	S12	COVID_19	Male	55	yes	Alive	Critical	25	5	VV-ECOM	yes	yes	no	no	yes	yes	no	no
S-13	Sputum	SAMN18647738	PRJNA720304	2020-02-26	S13	COVID_19	Male	55	yes	Alive	Critical	25	5	VV-ECOM	yes	yes	no	no	yes	yes	no	no
S-27	Sputum	SAMN18647752	PRJNA720304	2020-02-26	S27	COVID_19	Male	74	no	Died	Critical	21	16	Invasive mechanical ventilation	yes	yes	no	yes	yes	yes	no	yes
S-14	Sputum	SAMN18647739	PRJNA720304	2020-02-25	S14	COVID_19	Male	54	yes	Alive	Severe	39	21	Invasive mechanical ventilation	yes	yes	no	no	yes	yes	no	no
S-25	Sputum	SAMN18647750	PRJNA720304	2020-02-17	S25	COVID_19	Male	87	yes	Died	Severe	13	13	Non-invasive ventilation	yes	yes	no	yes	yes	yes	no	yes
S-15	Sputum	SAMN18647740	PRJNA720304	2020-03-03	S15	COVID_19	Male	87	yes	Alive	Severe	24	23	Invasive mechanical ventilation	yes	yes	no	yes	yes	yes	yes	yes
S-26	Sputum	SAMN18647751	PRJNA720304	2020-03-04	S26	COVID_19	Female	69	yes	Died	Critical	44	40	VV-ECOM	yes	yes	no	yes	yes	yes	yes	yes
S-16	Sputum	SAMN18647741	PRJNA720304	2020-03-04	S16	COVID_19	Female	53	no	Alive	Critical	37	9	Invasive mechanical ventilation	yes	yes	yes	yes	yes	yes	yes	yes
S-38	Sputum	SAMN18647763	PRJNA720304	2020-03-05	S38	COVID_19	Male	61	yes	Alive	Critical	34	28	Invasive mechanical ventilation	yes	yes	no	yes	yes	yes	yes	no
S-30	Sputum	SAMN18647755	PRJNA720304	2020-03-05	S30	COVID_19	Male	87	yes	Died	Critical	30	30	Invasive mechanical ventilation	yes	yes	yes	yes	yes	yes	yes	yes
S-33	Sputum	SAMN18647758	PRJNA720304	2020-03-07	S33	COVID_19	Male	31	yes	Alive	Severe	32	31	Invasive mechanical ventilation	yes	yes	no	no	yes	no	yes	no
S-34	Sputum	SAMN18647759	PRJNA720304	2020-03-11	S34	COVID_19	Male	31	yes	Alive	Severe	36	35	Invasive mechanical ventilation	yes	yes	no	no	yes	no	yes	no
S-17	Sputum	SAMN18647742	PRJNA720304	2020-03-06	S17	COVID_19	Female	62	yes	Alive	Severe	35	25	Invasive mechanical ventilation	yes	yes	no	yes	yes	yes	yes	no
S-18	Sputum	SAMN18647743	PRJNA720304	2020-03-08	S18	COVID_19	Female	62	yes	Alive	Severe	37	27	Invasive mechanical ventilation	yes	yes	yes	yes	yes	yes	yes	no
S-28	Sputum	SAMN18647753	PRJNA720304	2020-03-06	S28	COVID_19	Male	74	no	Died	Critical	30	25	Invasive mechanical ventilation	yes	yes	yes	yes	yes	yes	yes	yes
