# Supplementary material for: Analysis of Lung Microbiome in COVID-19 Patients during Time of Hospitalization
Source: Pathogens. 2023 Jul 17;12(7):944. doi: 10.3390/pathogens12070944 (PMC10386632; doi:10.3390/pathogens12070944)
Supplement: Supplementary file 1 [file pathogens-12-00944-s001.zip › Supplementary Table S3.xlsx]

## Sheet: Supplementary Table 3
Supplementary Table 3: Organisms identified using clinical microbiological culture.
			Relative abundance of pathgens by nanopore sequencing
Sample_name	Group	Clinical_culture	Acinetobacter baumannii	Pseudomonas aeruginosa	Klebsiella pneumoniae	Staphylococcus aureus	Candida albicans
S-19	COVID_19	Acinetobacter baumannii	0.0591914	0.00020439	0.166197	0	0.00216884
S-20	COVID_19	Candida albicans	0.00365269	0.221018	0.00107784	0	0.00221535
S-1	COVID_19	Pseudomonas aeruginosa	0.00311284	0.540078	0.000518807	0	0
S-2	COVID_19	Negative	0.000964823	0.000286839	7.82289e-05	0	0.00372995
S-3	COVID_19	Negative	0.000889254	9.12055e-05	0.000136808	0	0.00118765
S-4	COVID_19	Acinetobacter baumannii	0.946996	0.000416093	0.0101783	0	0.00279075
S-21	COVID_19	Acinetobacter baumannii	0.935325	0.000158907	0.000158907	0	0
S-22	COVID_19	Pseudomonas aeruginosa	0.00332586	0.0265682	0.0375126	0	0.000469673
S-5	COVID_19	Acinetobacter baumannii	0.640121	0.000403226	0.000285618	3.36022e-05	0.00394499
S-6	COVID_19	Negative	0.218487	0.0504202	0.0756303	0	0.0101861
S-23	COVID_19	Acinetobacter baumannii	0.81839	0.00041606	0.00062409	0	0.00350318
S-7	COVID_19	Negative	0.949673	0.00518067	0.000145117	0	0.0010101
S--29	COVID_19	Candida albicans	0.012238	0.401088	0.217007	3.00689e-05	0.0243734
S-35	COVID_19	Acinetobacter baumannii	0.0789708	0.000222955	0.173103	0	0.0019667
S-8	COVID_19	Acinetobacter baumannii	0.955105	0.000225601	0.00636195	0	0.00405269
S-9	COVID_19	Acinetobacter baumannii	0.676657	0.00053401	0.043722	0	0
S-24	COVID_19	Acinetobacter baumannii	0.577191	0.0002785	0.000232083	0.000185667	0.00398406
P-11	Non_COVID_19	Acinetobacter baumannii, Proteusbacillus vulgaris	0.0268065	0.00874126	0	0	0
P-1	Non_COVID_19	Acinetobacter baumannii	0.927547	0	0	0	0.00824559
P-2	Non_COVID_19	Negative	0	0.00417107	0	0	0
P-3	Non_COVID_19	Negative	0	0	0	0	0
P-12	Non_COVID_19	MRSA	0	0	0	0.946584	0
P-4	Non_COVID_19	Negative	0	0	0	0.23767	0.00288397
P-6	Non_COVID_19	Negative	0	0	0	0	0
P-5	Non_COVID_19	MRSA	0	0	0	0.933847	0
P-13	Non_COVID_19	Negative	0	0	0.358585	0	0.0019632
P-14	Non_COVID_19	Klebsiella pneumoniae	0	0	0	0	0.0043051
P-7	Non_COVID_19	Negative	0	0	0	0	0
P-8	Non_COVID_19	Negative	0	0	0	0.885702	0
P-15	Non_COVID_19	Chryseobacterium gleum, Pseudomonas aeruginosa, Acinetobacter baumannii	0.0320725	0.00877319	0	0	0
P-25	Non_COVID_19	Negative	0	0	0	0	0
P-22	Non_COVID_19	Negative	0	0	0	0	0
P-9	Non_COVID_19	Klebsiella pneumoniae, Chryseobacterium indologenes	0	0	0.939032	0	0
P-24	Non_COVID_19	Negative	0	0	0	0	0
P-18	Non_COVID_19	Negative	0	0	0	0	0
P-21	Non_COVID_19	Negative	0	0	0	0	0
P-16	Non_COVID_19	Negative	0	0	0	0	0
P-26	Non_COVID_19	Pseudomonas aeruginosa	0	0.561279	0	0	0
P-10	Non_COVID_19	Negative	0	0	0	0	0.00815758
P-19	Non_COVID_19	Negative	0	0	0	0	0
P-20	Non_COVID_19	Negative	0	0	0	0	0
P-17	Non_COVID_19	Negative	0	0	0	0	0
P-23	Non_COVID_19	Negative	0	0	0	0	0
S-10	COVID_19	Acinetobacter baumannii	0.834078	0	0	0	0.0046083
S-31	COVID_19	Acinetobacter baumannii	0.779896	0.000235405	0	0	0.01
S-32	COVID_19	Acinetobacter baumannii	0.878399	0.000180061	6.00204e-05	0	0.00671488
S-11	COVID_19	Acinetobacter baumannii	0.884961	0.0196377	0	0	0.00268817
S-36	COVID_19	Acinetobacter baumannii	0.960305	0.000461574	0	0	0.00259403
S-37	COVID_19	Negative	0.00768535	0	0	0	0
S-12	COVID_19	Acinetobacter baumannii	0.949593	0.00022604	0.00271248	0	0.0178571
S-13	COVID_19	Acinetobacter baumannii	0.956174	0.000551268	0.000826902	0	0
S-27	COVID_19	Acinetobacter baumannii	0.304843	0.000529241	0	0.00026462	0.00483247
S-14	COVID_19	Pseudomonas aeruginosa	0.00248071	0.785832	0	0	0.00165289
S-25	COVID_19	Acinetobacter baumannii	0.00103542	5.44959e-05	0.937112	0	0.0239309
S-15	COVID_19	Acinetobacter baumannii	0.941058	0	0.0145985	0	0.000377929
S-26	COVID_19	Acinetobacter baumannii	0.759849	0	0.17402	0	0
S-16	COVID_19	Acinetobacter baumannii	0.147045	0	0.747518	0	0
S-38	COVID_19	Acinetobacter baumannii	0.94188	0	0.000357111	0	0
S-30	COVID_19	Negative	0.27725	0	0.610446	0	0.0227311
S-33	COVID_19	Acinetobacter baumannii	0.946304	0	0.000303711	0	0
S-34	COVID_19	Acinetobacter baumannii	0.776167	0.000268384	0.00134192	0	0
S-17	COVID_19	Acinetobacter baumannii	0.787515	0	0.0411612	0	0.0215527
S-18	COVID_19	Acinetobacter baumannii	0.517173	0	0.21479	0	0.0226998
S-28	COVID_19	Acinetobacter baumannii	0.959922	0	0.000588428	0	0.00202994
